# Supplementary material for: Construction of a highly saturated Genetic Map for Vitis by Next-generation Restriction Site-associated DNA Sequencing
Source: BMC Plant Biol. 2018 Dec 12;18:347. doi: 10.1186/s12870-018-1575-z (PMC6291968; doi:10.1186/s12870-018-1575-z)
Supplement: Supplementary file 3 — Figure S3. Heat map of the genetic linkage map. (ZIP 3270 kb) [file 12870_2018_1575_MOESM3_ESM.zip]

Archive with 20 entries (20 files):
- LG8.heatMap.sexAver.png
- LG9.heatMap.sexAver.png
- instructions.docx
- LG1.heatMap.sexAver.png
- LG10.heatMap.sexAver.png
- LG11.heatMap.sexAver.png
- LG12.heatMap.sexAver.png
- LG13.heatMap.sexAver.png
- LG14.heatMap.sexAver.png
- LG15.heatMap.sexAver.png
- LG16.heatMap.sexAver.png
- LG17.heatMap.sexAver.png
- LG18.heatMap.sexAver.png
- LG19.heatMap.sexAver.png
- LG2.heatMap.sexAver.png
- LG3.heatMap.sexAver.png
- LG4.heatMap.sexAver.png
- LG5.heatMap.sexAver.png
- LG6.heatMap.sexAver.png
- LG7.heatMap.sexAver.png
